# Supplementary material for: Pistachio Leaf Extract Modulates Redox-Dependent Mitochondrial and Metabolic Responses in Ethanol-Stressed HepG2 Cells
Source: Int J Mol Sci. 2026 May 27;27(11):4836. doi: 10.3390/ijms27114836 (PMC13256378; doi:10.3390/ijms27114836)
Supplement: Supplementary file 1 [file ijms-27-04836-s001.zip]

Archive with 1 entries (1 files):
- ijms-4314105-supplementary.pdf
